# Supplementary material for: Effect of Green Light Replacing Some Red and Blue Light on Cucumis melo under Drought Stress
Source: Int J Mol Sci. 2024 Jul 10;25(14):7561. doi: 10.3390/ijms25147561 (PMC11276641; doi:10.3390/ijms25147561)
Supplement: Supplementary file 1 [file ijms-25-07561-s001.zip]

Archive with 1 entries (1 files):
- ijms-3049713-supplementary.pdf
